# Supplementary material for: Comparative Study on the Phenolic Fingerprint and Antioxidant Activity of Strawberry Tree (Arbutus unedo L.) Leaves and Fruits
Source: Plants (Basel). 2021 Dec 22;11(1):25. doi: 10.3390/plants11010025 (PMC8747429; doi:10.3390/plants11010025)
Supplement: Supplementary file 1 [file plants-11-00025-s001.zip]

Archive with 1 entries (1 files):
- plants-1510210-supplementary.pdf
